# Supplementary material for: Bacterial gene 5′ ends have unusual mutation rates that can mislead tests of selection
Source: PLoS Biol. 2025 Dec 15;23(12):e3003569. doi: 10.1371/journal.pbio.3003569 (PMC12725619; doi:10.1371/journal.pbio.3003569)
Supplement: S1 Table — Transgene data from Cambray and colleagues [41]. Partial Spearman correlations are controlling for the influence of all other codon positions in the available construct sequence (codons 2–30) such that, for instance, the relation between transgene expression (as protein/RNA) and GC content at codon 2 is found independently of the relation with GC content in codons 3–30. Stars represent P-value (p < 0.0001 = **** p < 0.001 = *** p < 0.01 = ** p < 0.05 = * p > 0.05 = no stars); “protein_by_RNA” refers to PNI/RNAss measures reported by Cambray and colleagues. Codon positions refer to absolute codon numbers (e.g., the start codon is codon 1). The data underlying this Figure can be found in https://doi.org/10.5281/zenodo.17378284. (CSV) [file pbio.3003569.s024.csv]

	prot_by_RNA	pos2	pos3	pos4	pos5	pos6	pos7	pos8	pos9	pos10	pos11	pos12	pos13	pos14	pos15	pos16	pos17	pos18	pos19	pos20	pos21	pos22	pos23	pos24	pos25	pos26	pos27	pos28	pos29	pos30	pos31	pos32	pos33
prot_by_RNA		-0.0959****	-0.1603****	-0.1213****	0.0199****	-0.0352****	0.0358****	-0.0760****	-0.0588****	-0.0213****	-0.0346****	-0.0210****	-0.0463****	-0.0124****	0.0005	0.0336****	0.0030	-0.0287****	-0.0337****	0.0159****	0.0301****	0.0146****	-0.0016	-0.0121****	0.0790****	-0.0006	-0.0245****	0.0198****	-0.0145****	0.0389****	-0.0451****	-0.0023	0.0193****
pos2	-0.1558****		-0.1490****	-0.0044*	-0.2505****	-0.1250****	-0.1442****	-0.0706****	0.0843****	-0.0061**	0.0167****	0.0041*	-0.0305****	-0.0021	-0.0130****	-0.0013	-0.0234****	0.0059**	0.1157****	-0.0517****	-0.1043****	0.0036	-0.0191****	-0.0387****	0.0290****	-0.1431****	0.0372****	-0.1591****	-0.0980****	-0.1184****	0.0514****	-0.0975****	-0.1614****
pos3	-0.2315****	-0.2684****		-0.0282****	-0.1237****	-0.2158****	-0.1834****	0.0917****	-0.1213****	-0.0082****	0.0398****	0.0227****	0.0937****	-0.0593****	-0.0902****	-0.0133****	0.0408****	-0.0173****	-0.0047*	0.0644****	-0.0474****	-0.0232****	-0.2048****	0.0120****	-0.0739****	0.0811****	-0.0592****	0.0324****	0.0390****	0.0266****	-0.1423****	-0.0726****	0.0594****
pos4	-0.1579****	-0.1171****	-0.1506****		-0.1715****	-0.0929****	-0.1914****	0.0651****	0.0730****	0.0120****	-0.0828****	-0.0226****	0.0600****	-0.0227****	0.0368****	-0.1216****	0.0116****	-0.0459****	-0.0302****	-0.0027	0.0692****	-0.0543****	0.0522****	0.0225****	-0.0741****	0.0445****	-0.0285****	-0.0060**	-0.0411****	-0.0140****	-0.0148****	0.1452****	-0.1328****
pos5	-0.0980****	-0.2721****	-0.2195****	-0.2261****		-0.0179****	0.0302****	-0.0496****	-0.0377****	0.0271****	-0.0314****	-0.0320****	-0.0435****	0.0328****	-0.0489****	0.0167****	-0.0136****	-0.0416****	-0.0068***	0.0711****	-0.0355****	0.0188****	0.0535****	0.0466****	0.1004****	0.0893****	-0.0117****	0.2004****	0.0060**	0.0218****	-0.0362****	0.0550****	0.0144****
pos6	-0.1228****	-0.1985****	-0.2880****	-0.1578****	-0.1097****		-0.0561****	-0.0290****	0.0242****	-0.0384****	-0.0013	0.1231****	0.0019	-0.0107****	0.0240****	0.0202****	-0.0100****	-0.0380****	-0.0903****	-0.0904****	0.0793****	0.0731****	0.1211****	0.0152****	-0.0812****	0.0099****	0.0260****	-0.0735****	0.0952****	0.0151****	-0.0139****	0.0395****	0.0505****
pos7	-0.0729****	-0.2334****	-0.2516****	-0.1848****	-0.0763****	-0.1491****		-0.0649****	-0.0768****	-0.0192****	0.0375****	-0.1312****	-0.1089****	0.0292****	0.0585****	0.0595****	-0.0556****	0.1296****	-0.0181****	-0.0244****	0.0240****	-0.0483****	-0.0238****	-0.0651****	0.0536****	-0.0779****	0.0086****	0.0166****	-0.0618****	0.0191****	0.1257****	-0.1072****	0.1563****
pos8	-0.0698****	-0.0659****	0.0163****	0.0378****	-0.0624****	-0.0555****	-0.0343****		-0.0189****	-0.0181****	0.0658****	0.0054**	0.0547****	-0.0639****	0.0426****	-0.0397****	-0.0647****	0.0943****	0.0559****	0.0781****	-0.1371****	0.0678****	-0.0292****	0.0182****	-0.0030	0.1649****	0.1273****	-0.0774****	0.1270****	0.0108****	-0.0841****	0.1735****	0.0887****
pos9	-0.0708****	0.0582****	-0.0775****	0.0000	-0.0440****	-0.0264****	-0.0667****	-0.0506****		-0.0176****	-0.0579****	-0.0074***	-0.0923****	0.0345****	0.1245****	-0.0384****	0.0462****	-0.0197****	0.0151****	0.0203****	0.0705****	0.0481****	0.1778****	-0.0113****	0.0241****	0.0809****	0.0763****	-0.0708****	0.0388****	-0.0064**	0.0827****	0.1529****	-0.0429****
pos10	-0.0377****	-0.0022	-0.0487****	0.0134****	0.0126****	-0.0426****	-0.0367****	0.0011	-0.0031		0.0485****	0.0335****	-0.0435****	-0.0246****	-0.0682****	0.0905****	0.0181****	-0.0092****	0.0306****	0.0263****	0.0916****	-0.0013	-0.0626****	-0.0213****	-0.0224****	0.0042*	-0.0889****	0.0660****	-0.0299****	0.0359****	0.0124****	0.0151****	0.0435****
pos11	-0.0338****	0.0317****	0.0260****	-0.0860****	-0.0286****	0.0221****	-0.0097****	0.0586****	-0.0618****	0.0372****		-0.0759****	-0.0595****	0.1045****	0.0320****	-0.0407****	-0.0583****	0.1940****	0.0173****	-0.0027	0.0098****	0.0237****	-0.0753****	-0.0545****	0.0007	0.0788****	-0.0694****	-0.0053*	-0.0625****	0.0816****	0.0681****	0.0061**	0.0721****
pos12	-0.0162****	-0.0027	0.0153****	-0.0547****	-0.0231****	0.0928****	-0.0868****	-0.0046*	-0.0203****	0.0441****	-0.0359****		0.0294****	-0.0268****	0.0269****	0.0343****	0.0762****	-0.0962****	0.0365****	-0.0229****	0.0314****	0.0159****	-0.0219****	0.0530****	-0.0721****	-0.1240****	0.0949****	-0.0268****	0.1221****	0.0208****	-0.0834****	0.1032****	-0.0815****
pos13	-0.0315****	0.0021	0.0288****	0.0158****	-0.0486****	-0.0146****	-0.0732****	0.0337****	-0.1040****	-0.0543****	-0.0515****	0.0036		-0.0975****	-0.0201****	-0.0609****	0.0297****	-0.0311****	0.0044*	-0.0063**	0.0242****	0.0004	-0.0383****	0.1614****	-0.1425****	0.0765****	-0.0413****	0.0745****	0.1024****	-0.0160****	0.0363****	-0.0211****	0.0117****
pos14	-0.0312****	-0.0261****	-0.0343****	0.0106****	0.0013	-0.0207****	-0.0151****	-0.0563****	0.0258****	-0.0434****	0.1050****	-0.0152****	-0.0613****		-0.0111****	0.0351****	-0.0452****	0.0269****	0.1332****	-0.0538****	0.0341****	0.0738****	0.0968****	-0.1126****	0.1166****	-0.0118****	0.1094****	0.1064****	-0.0252****	0.1325****	0.0209****	-0.0083****	0.0082****
pos15	0.0006	-0.0237****	-0.0619****	0.0321****	-0.0561****	0.0065**	0.0450****	0.0176****	0.1167****	-0.0724****	0.0114****	0.0399****	-0.0081***	-0.0643****		-0.0924****	-0.0490****	0.1426****	0.0827****	0.0283****	-0.0511****	0.0682****	0.0696****	-0.0005	-0.0077***	-0.0393****	-0.0081****	0.0210****	0.0350****	0.1665****	0.0901****	0.1086****	0.0221****
pos16	0.0130****	0.0064**	-0.0002	-0.1021****	-0.0195****	0.0070***	0.0459****	0.0106****	-0.0338****	0.0867****	-0.0356****	0.0410****	-0.0457****	0.0320****	-0.0582****		0.0261****	-0.1722****	-0.0363****	-0.0137****	0.0078***	0.0286****	0.0262****	-0.1166****	0.0371****	0.0044*	-0.0284****	0.0278****	0.0174****	-0.0300****	0.0359****	-0.0467****	0.0151****
pos17	0.0019	-0.0183****	0.0120****	0.0058**	-0.0023	-0.0521****	-0.0375****	-0.0794****	0.0496****	0.0092****	-0.0253****	0.0474****	0.0044*	-0.0152****	-0.0376****	0.0226****		-0.0720****	-0.0417****	-0.0004	0.0685****	-0.0212****	0.0022	0.0561****	-0.0559****	-0.0396****	-0.0518****	-0.0650****	0.1298****	-0.0207****	-0.0281****	0.0129****	0.0648****
pos18	-0.0196****	0.0093****	-0.0118****	-0.0492****	-0.0387****	-0.0183****	0.0796****	0.0781****	-0.0198****	0.0006	0.1388****	-0.0560****	-0.0307****	0.0269****	0.1010****	-0.1641****	-0.0265****		0.0253****	-0.0034	-0.0812****	0.0358****	-0.0935****	0.0487****	-0.0464****	-0.0120****	0.0173****	0.0251****	-0.1068****	0.0149****	0.1366****	0.0609****	0.0962****
pos19	-0.0117****	0.1070****	0.0048*	-0.0213****	-0.0008	-0.0732****	-0.0261****	0.0391****	-0.0045*	0.0488****	0.0086****	0.0347****	0.0075***	0.1182****	0.0743****	-0.0482****	-0.0281****	-0.0295****		0.0515****	-0.0951****	0.0449****	-0.0084****	-0.0304****	0.0314****	-0.0571****	0.1594****	0.1242****	0.0580****	-0.0531****	0.0777****	0.0542****	0.0726****
pos20	0.0301****	-0.0133****	0.0653****	-0.0192****	0.0710****	-0.0858****	-0.0131****	0.0388****	-0.0003	0.0291****	0.0026	-0.0452****	-0.0257****	-0.0535****	0.0108****	-0.0036	-0.0205****	-0.0067**	0.0411****		0.0222****	-0.0564****	0.0542****	0.0189****	-0.0150****	0.0101****	0.0318****	-0.0276****	0.1376****	0.0402****	0.0719****	0.1344****	0.0064**
pos21	0.0215****	-0.0793****	-0.0106****	0.0621****	-0.0565****	0.0421****	0.0205****	-0.1206****	0.0646****	0.0858****	0.0345****	0.0249****	0.0560****	0.0132****	-0.0999****	-0.0229****	0.0321****	-0.0563****	-0.0724****	0.0057**		-0.0874****	0.1758****	-0.0707****	0.0018	-0.0832****	-0.0900****	-0.0083****	0.0503****	0.1278****	0.0674****	0.0932****	0.0786****
pos22	0.0151****	0.0050*	0.0057**	-0.0699****	-0.0002	0.0699****	-0.0218****	0.0331****	0.0247****	0.0179****	0.0036	-0.0105****	0.0294****	0.0625****	0.0460****	0.0366****	0.0002	0.0394****	0.0402****	-0.0718****	-0.0826****		0.0169****	-0.0375****	0.0918****	0.0662****	0.0286****	-0.0092****	0.0456****	0.0511****	-0.0266****	0.1355****	-0.0791****
pos23	-0.0261****	-0.0400****	-0.1346****	0.0146****	0.0423****	0.0758****	-0.0535****	0.0225****	0.1151****	-0.0727****	-0.0624****	-0.0415****	-0.0006	0.0903****	0.0547****	0.0218****	0.0018	-0.0915****	-0.0056**	0.0597****	0.1413****	0.0052*		-0.0494****	0.0481****	-0.0677****	0.0270****	-0.0486****	-0.0193****	-0.0119****	0.1097****	0.1405****	-0.0335****
pos24	0.0023	-0.0542****	-0.0202****	0.0154****	0.0707****	0.0099****	-0.0601****	0.0242****	0.0256****	-0.0075***	-0.0417****	0.0469****	0.1383****	-0.0743****	-0.0214****	-0.0972****	0.0445****	0.0536****	-0.0126****	0.0134****	-0.0809****	-0.0218****	-0.0322****		-0.1025****	-0.0393****	-0.0535****	-0.0546****	0.0329****	0.0154****	0.0566****	-0.0703****	-0.0397****
pos25	0.0507****	0.0606****	-0.0442****	-0.0456****	0.0696****	-0.1027****	0.0260****	-0.0137****	-0.0013	-0.0256****	-0.0038	-0.0756****	-0.1138****	0.0641****	-0.0230****	0.0117****	-0.0572****	-0.0471****	-0.0062**	-0.0418****	0.0030	0.0735****	0.0338****	-0.0459****		0.0201****	0.0875****	0.0366****	0.0749****	0.0791****	-0.0620****	0.0693****	0.0472****
pos26	0.0209****	-0.0917****	0.0296****	0.0755****	0.0820****	0.0240****	-0.0818****	0.1389****	0.1477****	0.0024	0.0820****	-0.1266****	0.0720****	-0.0483****	-0.0819****	0.0178****	-0.0359****	-0.0187****	-0.0625****	-0.0132****	-0.1053****	0.0561****	-0.0477****	-0.0772****	-0.0037		0.0263****	0.0762****	0.1192****	0.1995****	-0.0294****	-0.0636****	0.0705****
pos27	-0.0274****	0.0134****	-0.0476****	-0.0492****	-0.0298****	0.0208****	0.0404****	0.0880****	0.0507****	-0.0787****	-0.0867****	0.0875****	-0.0155****	0.0983****	-0.0581****	-0.0254****	-0.0390****	0.0257****	0.1393****	0.0204****	-0.0721****	-0.0324****	-0.0013	-0.0364****	0.0567****	0.0450****		-0.0387****	0.0609****	0.0035	-0.0446****	0.1428****	-0.0311****
pos28	0.0024	-0.1203****	0.0102****	0.0218****	0.1560****	-0.0630****	-0.0221****	-0.1071****	-0.0486****	0.0526****	-0.0297****	0.0085****	0.1008****	0.1003****	0.0511****	0.0315****	-0.0619****	0.0263****	0.1272****	-0.0364****	-0.0038	-0.0201****	-0.0492****	-0.0522****	0.0238****	0.0789****	-0.0441****		-0.0731****	-0.0273****	-0.0333****	0.0298****	0.1095****
pos29	-0.0165****	-0.0623****	0.0177****	-0.0523****	-0.0105****	0.0829****	-0.0450****	0.1016****	0.0098****	-0.0390****	-0.0688****	0.1073****	0.0828****	-0.0075***	0.0215****	-0.0010	0.1264****	-0.1161****	0.0566****	0.1172****	0.0337****	0.0266****	-0.0762****	0.0076***	0.1095****	0.0951****	0.0234****	-0.0774****		0.1077****	0.1287****	0.1023****	0.0863****
pos30	0.0235****	-0.0639****	0.0169****	-0.0122****	-0.0019	-0.0139****	0.0107****	-0.0207****	-0.0443****	0.0498****	0.0505****	0.0423****	-0.0194****	0.1456****	0.2049****	-0.0261****	-0.0213****	0.0075***	-0.0529****	0.0407****	0.1542****	0.0337****	-0.0237****	0.0494****	0.0664****	0.2020****	0.0128****	-0.0645****	0.0744****		-0.0303****	-0.0387****	0.0253****
pos31	-0.0586****	0.0207****	-0.1041****	-0.0303****	-0.0486****	-0.0469****	0.1063****	-0.1088****	0.0437****	0.0175****	0.0668****	-0.0883****	0.0484****	0.0128****	0.0503****	0.0759****	-0.0408****	0.1418****	0.0827****	0.0472****	0.0535****	-0.0398****	0.0913****	0.0723****	-0.0748****	0.0184****	-0.0575****	-0.0226****	0.1840****	-0.0518****		0.0581****	-0.0649****
pos32	0.0187****	-0.1063****	-0.0463****	0.1369****	0.0626****	0.0094****	-0.1015****	0.1588****	0.1139****	0.0202****	0.0394****	0.0889****	-0.0113****	-0.0466****	0.0630****	-0.0204****	0.0191****	0.0766****	0.0093****	0.1112****	0.0904****	0.1333****	0.0697****	-0.0869****	0.0693****	-0.1176****	0.1200****	0.0495****	0.0510****	-0.0667****	0.0562****		-0.0228****
pos33	0.0046*	-0.0926****	0.0421****	-0.1086****	-0.0397****	0.0708****	0.1248****	0.0874****	-0.0038	0.0409****	0.0380****	-0.0822****	0.0164****	-0.0044*	0.0264****	0.0141****	0.0846****	0.0929****	0.0998****	-0.0086****	0.0894****	-0.1011****	-0.0017	-0.0201****	0.0486****	0.0486****	-0.0398****	0.0874****	0.0819****	-0.0235****	-0.1058****	-0.0158****
