# Supplementary material for: Bacterial gene 5′ ends have unusual mutation rates that can mislead tests of selection
Source: PLoS Biol. 2025 Dec 15;23(12):e3003569. doi: 10.1371/journal.pbio.3003569 (PMC12725619; doi:10.1371/journal.pbio.3003569)
Supplement: S2 Table — Transgene data from Cambray and colleagues [41]. “stability_first10” refers to predicted stability in the first 30 bp in each transgene construct after the start codon (codons 2–11), “stability_mid” to predicted stability of the following 30 bp section within each transgene construct (codons 12–21), “stability_last10” to the 30 bp following that (codons 22–31). Partial Spearman correlations are controlling for the influence of stability in the other construct regions such that, for instance, the relation between transgene expression (as protein/RNA) and predicted RNA stability in region stability_first10 is found independently of the relation with predicted RNA stability in regions stability_mid and stability_last10. Number of start indicates significance such that p <0 .0001 = “****”, p < 0.001 = “***”, p < 0.01 = “**”, p < 0.05 = “*”, p > 0.05 = no stars. The data underlying this Figure can be found in https://doi.org/10.5281/zenodo.17378284. (CSV) [file pbio.3003569.s025.csv]

	protein_per_rna	stability	stability_mid	stability_last10
protein_per_rna		0.15****	0.00*	0.00
stability	0.15****		0.00	-0.02****
stability_mid	0.00*	0.00		0.00
stability_last10	0.01*	-0.02****	0.00
