# Supplementary material for: Bacterial gene 5′ ends have unusual mutation rates that can mislead tests of selection
Source: PLoS Biol. 2025 Dec 15;23(12):e3003569. doi: 10.1371/journal.pbio.3003569 (PMC12725619; doi:10.1371/journal.pbio.3003569)
Supplement: S3 Table — Method involves consideration of all possible mutational classes and solving the relevant simultaneous equations, see Methods. “seq_depth” differentiates the samples into those sequenced with higher or lower depth by Zhang and colleagues [57]. “mut_size” refers to the approach by which the mutational matrix was generated, i.e., counting mononucleotide or dinucleotide mutations. “region” refers to 5′ ends (i.e., the first 20 codons following the start codon), gene cores (i.e., the rest of the CDS), intergenic (i.e., non-CDS mutations), or genomic (i.e., the whole genome including non-protein coding sequences). “pred_AT” is the predicted AT content at mutational equilibrium. “mean_boot_ATestimate” and “std” are the mean and standard deviation of repeating the nucleotide content estimate calculation (i.e., “pred_AT”) for 1,000 bootstraps. The data underlying this Figure can be found in https://doi.org/10.5281/zenodo.17378284. (CSV) [file pbio.3003569.s026.csv]

seq_depth	mut_size	region	pred_AT	mean_boot_ATestimate	std
high	dinucs	genomic	0.845742162878462	0.845362900181435	0.0145784298823572
high	dinucs	5' end	0.872038367278787	0.875848127703577	0.122216075316091
high	dinucs	core	0.83752991782594	0.837884423212234	0.0268656027016492
high	mononucs	core	0.865063600332445	0.864990628623299	0.0027219455267296
high	mononucs	5' end	0.91123524327081	0.912782210977135	0.0098782536701183
high	mononucs	genomic	0.858719889441482	0.858773746208433	0.0023408678424586
high	mononucs	intergenic	0.832681627777238	0.833109654981363	0.0067963312802685
low	dinucs	genomic	0.887816324544128	0.879312267577462	0.0287809906275641
low	dinucs	5' end	0.932651125317988	0.932618521897575	0.0131261124454682
low	dinucs	core	0.883349432478708	0.879688425054287	0.0160666720912262
low	mononucs	core	0.65542868595933	0.655528262833027	0.0022544984832529
low	mononucs	5' end	0.752230608311066	0.752374688897724	0.0080554223486952
low	mononucs	genomic	0.666459161571913	0.666452584097027	0.0018173293196339
low	mononucs	intergenic	0.732116539424121	0.732247112804515	0.0043133685553945
