# Supplementary material for: Bacterial gene 5′ ends have unusual mutation rates that can mislead tests of selection
Source: PLoS Biol. 2025 Dec 15;23(12):e3003569. doi: 10.1371/journal.pbio.3003569 (PMC12725619; doi:10.1371/journal.pbio.3003569)
Supplement: S4 Table — “assembly_accession” refers to the accession number for sequence retrieval from RefSeq NCBI [109]. (CSV) [file pbio.3003569.s027.csv]

species	assembly_accession
Abiotrophia	GCF_013267415.1
Abyssicoccus	GCF_001989575.1
Abyssogena	GCF_016592595.1
Acaryochloris	GCF_000018105.1
Acetilactobacillus	GCF_004359375.1
Acetivibrio	GCF_000237085.1
Acetoanaerobium	GCF_000196455.1
Acetobacter	GCF_001499615.1
Acetobacterium	GCF_000247605.1
Acetohalobium	GCF_000144695.1
Acetomicrobium	GCF_000266925.1
Acholeplasma	GCF_900660755.1
Achromobacter	GCF_016728825.1
Acidaminococcus	GCF_000025305.1
Acidibrevibacterium	GCF_003352165.1
Acididesulfobacillus	GCF_902729405.1
Acidiferrobacter	GCF_001705075.2
Acidilutibacter	GCF_004103715.1
Acidimicrobium	GCF_000023265.1
Acidiphilium	GCF_000202835.1
Acidipropionibacterium	GCF_001441165.1
Acidisarcina	GCF_003330725.1
Acidithiobacillus	GCF_900174455.1
Acidobacterium	GCF_000022565.1
Acidothermus	GCF_000015025.1
Acidovorax	GCF_028596105.1
Acinetobacter	GCF_016576965.1
Actinoalloteichus	GCF_001941625.1
Actinobacillus	GCF_000739435.1
Actinocatenispora	GCF_016865425.1
Actinomadura	GCF_013211575.1
Actinomyces	GCF_004102025.1
Actinoplanes	GCF_900104725.1
Actinopolymorpha	GCF_900104745.1
Actinopolyspora	GCF_002263515.1
Actinotignum	GCF_000724605.1
Acutalibacter	GCF_002201475.1
Adhaeretor	GCF_007741515.1
Adlercreutzia	GCF_011405655.1
Advenella	GCF_000521505.1
Aeoliella	GCF_007748035.1
Aequoribacter	GCF_009910365.1
Aequorivita	GCF_000265385.1
Aerococcus	GCF_001543285.1
Aeromicrobium	GCF_003065605.1
Aeromonas	GCF_028355655.1
Aerosticca	GCF_003967035.1
Afipia	GCF_000218565.1
Agarilytica	GCF_002157225.2
Agarivorans	GCF_019670105.1
Aggregatibacter	GCF_900636915.1
Aggregatimonas	GCF_005943945.1
Agrobacterium	GCF_018138105.1
Agrococcus	GCF_900099705.1
Agromyces	GCF_001660485.1
Ahniella	GCF_003015185.1
Alcaligenes	GCF_000967305.2
Alcanivorax	GCF_000009365.1
Algoriphagus	GCF_000166275.1
Aliamphritea	GCF_024347215.1
Aliarcobacter	GCF_013201705.1
Alicycliphilus	GCF_000179015.2
Alicyclobacillus	GCF_026651875.1
Alienimonas	GCF_007743815.1
Aliiroseovarius	GCF_025137635.1
Aliivibrio	GCF_000196495.1
Alistipes	GCF_006542645.1
Alkalicella	GCF_014467015.1
Alkalilimnicola	GCF_000014785.1
Alkaliphilus	GCF_000016985.1
Alkalitalea	GCF_002201795.1
Alloalcanivorax	GCF_000300005.1
Allobacillus	GCF_028743495.1
Allochromatium	GCF_000025485.1
Allocoleopsis	GCF_000317515.1
Allofrancisella	GCF_012222965.1
Allokutzneria	GCF_900103775.1
Allomeiothermus	GCF_000092125.1
Allorhizobium	GCF_000016285.1
Allosaccharopolyspora	GCF_009664835.1
Allosphingosinicella	GCF_900177405.1
Alteracholeplasma	GCF_000968055.1
Altererythrobacter	GCF_001281485.1
Alteromonas	GCF_000213655.1
Alysiella	GCF_020162295.1
Amedibacterium	GCF_010537335.1
Aminipila	GCF_010120715.1
Aminobacterium	GCF_000025885.1
Aminomonas	GCF_000165795.1
Ammonifex	GCF_000024605.1
Amphibacillus	GCF_000307165.1
Amphritea	GCF_024347255.1
Amycolatopsis	GCF_000454025.1
Amylolactobacillus	GCF_001936335.1
Anabaena	GCF_000317695.1
Anabaenopsis	GCF_002367975.1
Anaerobacillus	GCF_001866075.3
Anaerobutyricum	GCF_018140635.1
Anaerococcus	GCF_900128415.1
Anaerocolumna	GCF_014218355.1
Anaerohalosphaera	GCF_002007645.1
Anaerolinea	GCF_000199675.1
Anaerostipes	GCF_005280655.1
Anaerotignum	GCF_001561955.1
Anaerotruncus	GCF_023008305.1
Anaplasma	GCF_000439775.1
Anatilimnocola	GCF_007747655.1
Ancylobacter	GCF_022836935.1
Aneurinibacillus	GCF_002355375.1
Anoxybacillus	GCF_020923495.1
Anoxybacter	GCF_003991135.1
Antarcticibacterium	GCF_006159205.1
Apibacter	GCF_004014855.1
Aquabacterium	GCF_003100395.1
Aquella	GCF_002892535.1
Aquibium	GCF_014495845.1
Aquicella	GCF_902459485.1
Aquifex	GCF_000008625.1
Aquiflexum	GCF_900176595.1
Aquiluna	GCF_013283855.1
Aquincola	GCF_023573145.1
Aquirhabdus	GCF_003351745.1
Aquirufa	GCF_003143535.1
Aquisediminimonas	GCF_019443285.1
Aquisphaera	GCF_008087625.1
Aquitalea	GCF_009856625.1
Arabiibacter	GCF_902386925.1
Arachidicoccus	GCF_007971385.1
Arachnia	GCF_900637725.1
Arcanobacterium	GCF_900105865.1
Archangium	GCF_001027285.1
Arcobacter	GCF_013201665.1
Arcticibacterium	GCF_003258705.1
Arenibacter	GCF_002234495.1
Arenimonas	GCF_007993735.1
Aristophania	GCF_022459015.1
Aromatoleum	GCF_017894385.1
Arsenophonus	GCF_004768525.1
Arthrobacter	GCF_002849715.1
Asaia	GCF_001547995.1
Asticcacaulis	GCF_000175215.2
Athalassotoga	GCF_009936215.1
Atlantibacter	GCF_024224615.1
Aurantiacibacter	GCF_001077815.2
Aurantimicrobium	GCF_003194085.1
Auraticoccus	GCF_900101785.1
Aureibaculum	GCF_006065315.1
Aureimonas	GCF_017815515.1
Aureliella	GCF_007752135.1
Avibacterium	GCF_011765605.1
Azoarcus	GCF_001682385.1
Azorhizobium	GCF_000010525.1
Azospira	GCF_016858125.1
Azospirillum	GCF_003119195.2
Azotobacter	GCF_000021045.1
Bacillus	GCF_000161615.1
Bacteriovorax	GCF_006874605.1
Bacteroides	GCF_018292125.1
Baekduia	GCF_007970665.1
Barnesiella	GCF_000512915.1
Basfia	GCF_011455875.1
Basilea	GCF_000743945.1
Bathymodiolus	GCF_003711265.1
Bdellovibrio	GCF_000691605.1
Beggiatoa	GCF_001305575.3
Beijerinckia	GCF_000019845.1
Belliella	GCF_000265405.1
Bermanella	GCF_012295615.1
Bernardetia	GCF_000265505.1
Berryella	GCF_000814825.1
Beutenbergia	GCF_000023105.1
Bibersteinia	GCF_000521725.1
Bifidobacterium	GCF_001042635.1
Biomaibacter	GCF_003691585.1
Bisgaardia	GCF_013377195.1
Blastochloris	GCF_003966715.1
Blastomonas	GCF_003431825.1
Blattabacterium	GCF_014251295.1
Blautia	GCF_010669205.1
Bombilactobacillus	GCF_003522965.1
Bordetella	GCF_001676745.1
Bosea	GCF_001741865.1
Botrimarina	GCF_007753265.1
Boudabousia	GCF_001856685.1
Brachyspira	GCF_000223215.1
Bradymonas	GCF_003258315.1
Brasilonema	GCF_006968745.1
Bremerella	GCF_007748115.1
Brenneria	GCF_002291445.1
Brevefilum	GCF_900184705.1
Brevibacillus	GCF_900637055.1
Brevibacterium	GCF_900105045.1
Brochothrix	GCF_001703515.1
Brucella	GCF_015326295.1
Buchnera	GCF_003099975.1
Burkholderia	GCF_000012945.1
Buttiauxella	GCF_022637515.1
Butyricimonas	GCF_003991565.1
Butyrivibrio	GCF_000145035.1
Bythopirellula	GCF_008065115.1
Caballeronia	GCF_022879815.1
Caenibius	GCF_003860345.1
Caldalkalibacillus	GCF_019856495.1
Caldanaerobacter	GCF_000007085.1
Caldicellulosiruptor	GCF_000016545.1
Caldichromatium	GCF_011290485.1
Caldilinea	GCF_000281175.1
Caldimicrobium	GCF_001548275.1
Caldimonas	GCF_001017435.1
Caldinitratiruptor	GCF_025999835.1
Caldisericum	GCF_000284335.1
Calditerrivibrio	GCF_000183405.1
Caldithrix	GCF_001886815.1
Calothrix	GCF_002368095.1
Calycomorphotria	GCF_007745435.1
Caminibacter	GCF_005083985.2
Campylobacter	GCF_004803795.1
Candidatus	GCF_009002475.1
Capnocytophaga	GCF_002209445.1
Caproicibacter	GCF_014303955.1
Carboxydothermus	GCF_000012865.1
Cardinium	GCF_936981045.1
Cardiobacterium	GCF_900637305.1
Carnobacterium	GCF_001703555.1
Casimicrobium	GCF_009746125.1
Castellaniella	GCF_000612685.1
Catenovulum	GCF_007289895.1
Catenulispora	GCF_000024025.1
Caulifigura	GCF_007745175.1
Caulobacter	GCF_010977555.1
Cedecea	GCF_002393445.1
Celeribacter	GCF_000819565.1
Celerinatantimonas	GCF_914590485.1
Cellulomonas	GCF_000212695.1
Cellulophaga	GCF_000186265.1
Cellulosilyticum	GCF_000178835.2
Cellulosimicrobium	GCF_009708005.2
Cellvibrio	GCF_008120875.1
Cereibacter	GCF_000021005.1
Chamaesiphon	GCF_000317145.1
Changchengzhania	GCF_006974145.1
Chania	GCF_000520015.2
Chenggangzhangella	GCF_019797865.1
Chitinimonas	GCF_007431345.1
Chitinolyticbacter	GCF_008033135.1
Chitinophaga	GCF_000024005.1
Chlamydiifrater	GCF_902806995.1
Chloracidobacterium	GCF_000226295.1
Chlorobaculum	GCF_001747405.1
Chlorobium	GCF_000015125.1
Chloroflexus	GCF_000018865.1
Chloroherpeton	GCF_000020525.1
Chondromyces	GCF_001189295.1
Chordicoccus	GCF_019355395.1
Christensenella	GCF_003628755.1
Christiangramia	GCF_003024155.1
Chromobacterium	GCF_020544465.1
Chromohalobacter	GCF_000055785.1
Chroococcidiopsis	GCF_000317125.1
Chryseobacterium	GCF_003815875.1
Chryseolinea	GCF_003589925.1
Chthonomonas	GCF_000427095.1
Ciceribacter	GCF_014126615.1
Citrifermentans	GCF_000020725.1
Citrobacter	GCF_021278985.1
Clavibacter	GCF_009739655.1
Cloacibacillus	GCF_001701045.1
Cloacibacterium	GCF_003860565.1
Clostridioides	GCF_018885085.1
Clostridium	GCF_000340885.1
Cnuibacter	GCF_002096055.1
Cobetia	GCF_020217465.1
Cognaticolwellia	GCF_002076895.1
Cohnella	GCF_012849095.1
Collimonas	GCF_001584145.1
Collinsella	GCF_020735465.1
Colwellia	GCF_000012325.1
Comamonas	GCF_020886175.1
Companilactobacillus	GCF_000831645.3
Conchiformibius	GCF_014054725.1
Conexibacter	GCF_000025265.1
Congregibacter	GCF_000153125.2
Constantimarinum	GCF_014295415.1
Coprococcus	GCF_016904155.1
Coprothermobacter	GCF_000020945.1
Coraliomargarita	GCF_000025905.1
Corallococcus	GCF_000255295.1
Coriobacterium	GCF_000195315.1
Corynebacterium	GCF_020886775.1
Costertonia	GCF_013402795.1
Coxiella	GCF_000007765.2
Crassaminicella	GCF_019884785.1
Crateriforma	GCF_007752935.1
Crenobacter	GCF_003355495.1
Crinalium	GCF_000317495.1
Croceibacter	GCF_000196315.1
Croceibacterium	GCF_001008165.2
Croceicoccus	GCF_014211955.1
Crocosphaera	GCF_000017845.1
Cronobacter	GCF_001277235.1
Cruoricaptor	GCF_014961145.1
Cryobacterium	GCF_003611035.1
Cryptobacterium	GCF_000023845.1
Cupriavidus	GCF_008801925.2
Curtobacterium	GCF_017909455.1
Cutibacterium	GCF_001717565.1
Cyanobacterium	GCF_000317675.1
Cyanobium	GCF_000316515.1
Cyclobacterium	GCF_000222485.1
Cyclonatronum	GCF_003353065.1
Cylindrospermopsis	GCF_014489415.1
Cylindrospermum	GCF_000317535.1
Cytobacillus	GCF_023823875.1
Cytophaga	GCF_000014145.1
Dactylococcopsis	GCF_000317615.1
Dactylosporangium	GCF_019904175.1
Deferribacter	GCF_000010985.1
Defluviicoccus	GCF_014672695.1
Defluviitoga	GCF_000953715.1
Dehalobacter	GCF_009796305.1
Dehalobacterium	GCF_002224645.1
Dehalococcoides	GCF_000830905.1
Dehalogenimonas	GCF_001953175.1
Deinococcus	GCF_025997855.1
Delftia	GCF_016027815.1
Denitratisoma	GCF_902813185.1
Denitrobacterium	GCF_001643775.1
Denitrovibrio	GCF_000025725.1
Dermabacter	GCF_001678905.1
Dermacoccus	GCF_000725405.1
Dermatophilus	GCF_900187045.1
Desulfarculus	GCF_000143965.1
Desulfatibacillum	GCF_000021905.1
Desulfitobacterium	GCF_000021925.1
Desulfobacca	GCF_000195295.1
Desulfobacter	GCF_004319545.1
Desulfobacula	GCF_000307105.1
Desulfobulbus	GCF_000186885.1
Desulfocapsa	GCF_000341395.1
Desulfococcus	GCF_002009335.2
Desulfocurvibacter	GCF_000212675.2
Desulfofarcimen	GCF_000024205.1
Desulfoglaeba	GCF_005377625.1
Desulfohalobium	GCF_000024325.1
Desulfomicrobium	GCF_000023225.1
Desulfomonile	GCF_000266945.1
Desulfonema	GCF_017377395.1
Desulforamulus	GCF_000215085.1
Desulforapulum	GCF_000020365.1
Desulfosarcina	GCF_009688985.1
Desulfoscipio	GCF_000233715.2
Desulfosediminicola	GCF_005116655.2
Desulfosporosinus	GCF_000235605.1
Desulfosudis	GCF_000018405.1
Desulfotalea	GCF_000025945.1
Desulfovibrio	GCF_013376455.1
Desulfurispirillum	GCF_000177635.2
Desulfurivibrio	GCF_000092205.1
Desulfurobacterium	GCF_000191045.1
Devosia	GCF_007859655.1
Devriesea	GCF_900070355.1
Dialister	GCF_007164725.1
Diaphorobacter	GCF_014395975.1
Dichelobacter	GCF_000015345.1
Dickeya	GCF_002812485.1
Dictyoglomus	GCF_000020965.1
Dietzia	GCF_003096075.1
Dinoroseobacter	GCF_000018145.1
Dissulfurimicrobium	GCF_022026155.1
Dissulfurispira	GCF_014701235.1
Dokdonella	GCF_001632775.1
Dokdonia	GCF_001653755.1
Dolichospermum	GCF_024584745.1
Dolosigranulum	GCF_003263915.2
Dongshaea	GCF_003072645.1
Draconibacterium	GCF_010448835.1
Duffyella	GCF_020342335.1
Duganella	GCF_012849375.1
Duncaniella	GCF_004803915.1
Duodenibacillus	GCF_928721995.1
Echinicola	GCF_003260975.1
Edaphobacter	GCF_025264645.1
Edwardsiella	GCF_000264765.2
Eggerthella	GCF_009834925.2
Egibacter	GCF_004322855.1
Egicoccus	GCF_004300825.1
Ehrlichia	GCF_013460375.1
Eikenella	GCF_900187105.1
Elizabethkingia	GCF_016599835.1
Elusimicrobium	GCF_000020145.1
Empedobacter	GCF_013488205.1
Endomicrobium	GCF_001027545.1
Endozoicomonas	GCF_025562755.1
Ensifer	GCF_000697965.2
Enterobacter	GCF_001984825.2
Enterobacteriaceae	GCF_012562605.1
Enterocloster	GCF_002234575.2
Enterococcus	GCF_019175485.1
Entomomonas	GCF_003991975.1
Entomoplasma	GCF_002804205.1
Entomospira	GCF_028748145.1
Ephemeroptericola	GCF_003339525.1
Epidermidibacterium	GCF_009834025.1
Epilithonimonas	GCF_003860525.1
Ereboglobus	GCF_003096195.1
Erwinia	GCF_000196615.1
Erysipelothrix	GCF_001545095.1
Escherichia	GCF_000008865.2
Ethanoligenens	GCF_000178115.2
Eubacterium	GCF_000807675.2
Euhalothece	GCF_007904085.1
Euzebya	GCF_003344865.1
Euzebyella	GCF_003687485.1
Evansella	GCF_000177235.2
Exiguobacterium	GCF_018604565.1
Ezakiella	GCF_900120165.1
Faecalibacillus	GCF_015097455.1
Faecalibacterium	GCF_010509575.1
Faecalibaculum	GCF_001564455.1
Falsihalocynthiibacter	GCF_000812665.2
Fastidiosipila	GCF_002998295.1
Fenollaria	GCF_023347705.1
Ferribacterium	GCF_020510565.1
Ferrigenium	GCF_018324385.1
Ferrimonas	GCF_000148645.1
Ferriphaselus	GCF_000974685.2
Ferrovibrio	GCF_007197755.1
Ferrovum	GCF_013181415.1
Fervidobacterium	GCF_004117075.1
Fibrella	GCF_000331105.1
Fibrobacter	GCF_000146505.1
Fictibacillus	GCF_001629705.1
Filifactor	GCF_000163895.2
Filimonas	GCF_002355595.1
Fimbriimonas	GCF_000724625.1
Flammeovirga	GCF_018736045.1
Flaviflexus	GCF_003971195.1
Flavisolibacter	GCF_001644645.1
Flavivirga	GCF_002886045.1
Flavobacterium	GCF_000016645.1
Flavonifractor	GCF_010508875.1
Flexistipes	GCF_000218625.1
Fluoribacter	GCF_000236145.1
Fluviibacter	GCF_009938305.1
Fluviicola	GCF_000194605.1
Fluviispira	GCF_004295685.1
Formicincola	GCF_006542395.2
Formosa	GCF_000723205.1
Francisella	GCF_001895265.1
Frankia	GCF_000058485.1
Frederiksenia	GCF_011455495.1
Fretibacterium	GCF_000210715.1
Friedmanniella	GCF_900105065.1
Frigidibacter	GCF_001620265.1
Frischella	GCF_000807275.1
Fuerstiella	GCF_001983935.1
Furfurilactobacillus	GCF_013394005.1
Fuscovulum	GCF_003071405.1
Fusobacterium	GCF_003019675.1
Gallaecimonas	GCF_003367375.1
Gallionella	GCF_000145255.1
Gemella	GCF_900638055.1
Geminocystis	GCF_000332235.1
Gemmata	GCF_901538265.1
Gemmatimonas	GCF_013004105.1
Gemmatirosa	GCF_000522985.1
Geobacillus	GCF_002243665.1
Geobacter	GCF_000012925.1
Geodermatophilus	GCF_000025345.1
Georgenia	GCF_006352065.1
Georhizobium	GCF_003952725.1
Geosporobacter	GCF_001750685.1
Geotalea	GCF_000016745.1
Geovibrio	GCF_004087915.1
Gephyromycinifex	GCF_012277275.1
Gibbsiella	GCF_002291425.1
Gilliamella	GCF_000599985.1
Gimesia	GCF_009720525.1
Glaciecola	GCF_000226565.1
Glaesserella	GCF_017352235.1
Gleimia	GCF_002871945.2
Gloeomargarita	GCF_001870225.1
Gloeothece	GCF_000147335.1
Gluconacetobacter	GCF_000021325.1
Gluconobacter	GCF_002005485.1
Glutamicibacter	GCF_016894325.1
Glycocaulis	GCF_004000605.1
Gordonia	GCF_003855095.1
Gottschalkia	GCF_000299355.1
Gracilibacillus	GCF_009650095.1
Gracilinema	GCF_000219725.1
Granulibacter	GCF_001889445.1
Granulicatella	GCF_019931005.1
Granulicella	GCF_000178955.2
Granulosicoccus	GCF_002215215.1
Grimontia	GCF_001558255.2
Gryllotalpicola	GCF_003627055.1
Gudongella	GCF_004101785.1
Gulosibacter	GCF_003010915.2
Gynuella	GCF_000940805.1
Haematobacter	GCF_004328555.1
Haematospirillum	GCF_001611975.1
Haemophilus	GCF_900186995.1
Hafnia	GCF_020150375.1
Hahella	GCF_000012985.1
Halalkalibacterium	GCF_005671335.1
Halanaerobium	GCF_000166415.1
Halarcobacter	GCF_013201825.1
Haliangium	GCF_000024805.1
Halioglobus	GCF_009388985.1
Haliscomenobacter	GCF_000212735.1
Halobacillus	GCF_000284515.1
Halobacteriovorax	GCF_000210915.2
Halobacteroides	GCF_000328625.1
Halomicronema	GCF_002075285.3
Halomonas	GCF_014697095.1
Halopseudomonas	GCF_900105255.1
Halorhodospira	GCF_002356555.2
Halothermothrix	GCF_000020485.1
Halothiobacillus	GCF_000024765.1
Hankyongella	GCF_005144965.1
Haploplasma	GCF_900660745.1
Hartmannibacter	GCF_900231165.1
Hathewaya	GCF_901482605.1
Helicobacter	GCF_000284635.1
Heliomicrobium	GCF_000019165.1
Heliorestis	GCF_009649955.1
Herbaspirillum	GCF_004367745.1
Herbinix	GCF_900070325.1
Herminiimonas	GCF_900130075.1
Heyndrickxia	GCF_016772275.1
Hippea	GCF_000194135.1
Hirschia	GCF_000023785.1
Histophilus	GCF_000019405.1
Hoeflea	GCF_000154705.2
Hoylesella	GCF_020735565.1
Hoyosella	GCF_000214175.1
Humibacter	GCF_007859675.1
Hydrocarboniclastica	GCF_004851605.1
Hydrogenobacter	GCF_000164905.1
Hydrogenophaga	GCF_001761385.1
Hydrogenophilus	GCF_003574215.1
Hydrogenovibrio	GCF_004028275.1
Hymenobacter	GCF_022827545.1
Hypericibacter	GCF_008728855.1
Hyphococcus	GCF_028748065.1
Hyphomicrobium	GCF_000503895.1
Hyphomonas	GCF_000013025.1
Iamia	GCF_028532485.1
Ichthyobacterium	GCF_002369955.1
Ideonella	GCF_021049305.1
Idiomarina	GCF_000008465.1
Ignavibacterium	GCF_000258405.1
Ignavigranum	GCF_023195815.2
Ilumatobacter	GCF_000348785.1
Ilyobacter	GCF_000165505.1
Immundisolibacter	GCF_001697225.1
Indioceanicola	GCF_003568845.1
Inhella	GCF_005952805.1
Intestinibaculum	GCF_003925875.1
Intrasporangium	GCF_000184685.1
Iocasia	GCF_017751145.1
Iodobacter	GCF_003952345.1
Isoalcanivorax	GCF_000299335.2
Isoptericola	GCF_001636295.1
Isorropodon	GCF_016592615.1
Isosphaera	GCF_000186345.1
Janibacter	GCF_003721155.3
Janthinobacterium	GCF_013372045.1
Jatrophihabitans	GCF_023516435.1
Jejubacter	GCF_005671395.1
Jeotgalibaca	GCF_003955755.1
Jeotgalibacillus	GCF_000818095.1
Jeotgalicoccus	GCF_000756715.1
Jiangella	GCF_900105925.1
Jinshanibacter	GCF_004295645.1
Jonesia	GCF_900475835.1
Kaistella	GCF_900638245.1
Kaustia	GCF_015482775.1
Keratinibaculum	GCF_016767175.1
Ketobacter	GCF_002863865.1
Ketogulonicigenium	GCF_001399515.1
Kibdelosporangium	GCF_001302585.1
Kineobactrum	GCF_010669285.1
Kineococcus	GCF_000017305.1
Kingella	GCF_014054985.1
Kiritimatiella	GCF_001017655.1
Kitasatospora	GCF_000269985.1
Klebsiella	GCF_003261575.2
Kluyvera	GCF_023195735.1
Kocuria	GCF_001580365.1
Komagataeibacter	GCF_002173515.1
Kordia	GCF_009901525.1
Kordiimonas	GCF_015240255.1
Kosakonia	GCF_008330085.1
Kosmotoga	GCF_000023325.1
Kovacikia	GCF_020091585.1
Kozakia	GCF_001787355.1
Kribbella	GCF_014217565.1
Kroppenstedtia	GCF_013282215.1
Ktedonosporobacter	GCF_004208415.1
Kushneria	GCF_002157205.1
Kutzneria	GCF_028622115.1
Kyrpidia	GCF_000092905.1
Labilibaculum	GCF_002356295.1
Labilithrix	GCF_001263205.1
Lachnoanaerobaculum	GCF_003589745.1
Lachnoclostridium	GCF_000018685.1
Lacinutrix	GCF_001971745.1
Lacipirellula	GCF_009177095.1
Lacrimispora	GCF_026723765.1
Lacticaseibacillus	GCF_009184845.1
Lactiplantibacillus	GCF_003641185.1
Lactobacillus	GCF_016647595.1
Lactococcus	GCF_003627095.1
Lacunisphaera	GCF_001746835.1
Lancefieldella	GCF_000024225.1
Lapidilactobacillus	GCF_008831385.1
Larkinella	GCF_026248825.1
Latilactobacillus	GCF_900258455.1
Lautropia	GCF_900637555.1
Lawsonella	GCF_001293125.1
Lawsonia	GCF_000331715.1
Leadbettera	GCF_000214355.1
Leadbetterella	GCF_000166395.1
Leclercia	GCF_001518835.1
Lederbergia	GCF_900478165.1
Leeuwenhoekiella	GCF_020310025.1
Legionella	GCF_002848365.2
Leifsonia	GCF_000470775.1
Leisingera	GCF_000511355.1
Lelliottia	GCF_019355955.1
Leminorella	GCF_900478135.1
Lentibacillus	GCF_001307805.1
Lentilactobacillus	GCF_009832765.1
Lentisphaera	GCF_028728065.1
Lentzea	GCF_001701025.1
Leptolyngbya	GCF_002142475.1
Leptospira	GCF_002073495.2
Leptospirillum	GCF_000284315.1
Leptothermofonsia	GCF_019891175.1
Leptothrix	GCF_000019785.1
Leptotrichia	GCF_007990365.1
Leucobacter	GCF_011299575.1
Leuconostoc	GCF_016127255.1
Levilactobacillus	GCF_001050435.1
Liberibacter	GCF_001543305.1
Lichenicola	GCF_013201075.1
Ligilactobacillus	GCF_900116935.1
Lignipirellula	GCF_007751035.1
Limihaloglobus	GCF_001999965.1
Limnobaculum	GCF_003096015.2
Limnochorda	GCF_001544015.1
Limnoglobus	GCF_008254045.1
Limnospira	GCF_000973065.1
Limosilactobacillus	GCF_014898655.1
Liquorilactobacillus	GCF_009184705.1
Listeria	GCF_003534205.1
Litorilituus	GCF_004295665.1
Litorivicinus	GCF_009650135.1
Loigolactobacillus	GCF_009650015.1
Loktanella	GCF_024206795.1
Longicatena	GCF_018406465.1
Lonsdalea	GCF_003515985.1
Luteibacter	GCF_023699965.1
Luteimicrobium	GCF_009429125.1
Luteipulveratus	GCF_001190945.1
Luteitalea	GCF_001618865.1
Luteithermobacter	GCF_005849285.1
Luteolibacter	GCF_012913485.1
Lutibacter	GCF_001543325.1
Lysinibacillus	GCF_016638705.1
Lysobacter	GCF_002355295.1
Macrococcus	GCF_024205965.1
Mageeibacillus	GCF_000025225.2
Magnetococcus	GCF_000014865.1
Magnetospirillum	GCF_000009985.1
Mahella	GCF_000213255.1
Maioricimonas	GCF_007747795.1
Malaciobacter	GCF_003346775.1
Malacoplasma	GCF_000011225.1
Mammaliicoccus	GCF_002209165.2
Mangrovibacillus	GCF_015482585.1
Mangrovivirga	GCF_005166025.1
Mannheimia	GCF_002285575.1
Maribacter	GCF_002269385.1
Maribellus	GCF_009762775.1
Marichromatium	GCF_000224005.2
Maridesulfovibrio	GCF_000023445.1
Marinagarivorans	GCF_021655555.1
Mariniblastus	GCF_008087665.1
Marinicauda	GCF_017161425.1
Marinithermus	GCF_000195335.1
Marinitoga	GCF_000255135.1
Marinobacter	GCF_002116735.1
Marinobacterium	GCF_001651805.1
Marinomonas	GCF_000192865.1
Mariprofundus	GCF_002795805.1
Marisediminicola	GCF_009930795.1
Marivirga	GCF_000183425.1
Marmoricola	GCF_900104965.1
Martelella	GCF_002043005.1
Marvinbryantia	GCF_025148285.1
Massilia	GCF_002752675.1
Massilistercora	GCF_900312975.1
Megalodesulfovibrio	GCF_000468495.1
Megamonas	GCF_019974115.1
Megasphaera	GCF_003315775.1
Meiothermus	GCF_000376665.1
Melaminivora	GCF_003008575.1
Melioribacter	GCF_000279145.1
Melissococcus	GCF_003966875.1
Melittangium	GCF_002305855.1
Mergibacter	GCF_003265225.1
Mesobacillus	GCF_002874535.1
Mesoflavibacter	GCF_014764305.1
Mesomycoplasma	GCF_000941075.1
Mesoplasma	GCF_002843565.1
Mesotoga	GCF_000147715.2
Metabacillus	GCF_009720625.1
Metamycoplasma	GCF_024297005.1
Methylacidiphilum	GCF_000019665.1
Methylibium	GCF_000015725.1
Methylobacillus	GCF_000013705.1
Methylobacterium	GCF_000022085.1
Methylocaldum	GCF_003584645.1
Methyloceanibacter	GCF_000828475.1
Methylocella	GCF_000021745.1
Methylococcus	GCF_012769535.1
Methylocystis	GCF_004802635.2
Methylogaea	GCF_019669985.1
Methylomagnum	GCF_019670005.1
Methylomicrobium	GCF_000214275.2
Methylomonas	GCF_000785705.2
Methylomusa	GCF_003966895.1
Methylophilus	GCF_006363915.1
Methylorubrum	GCF_000083545.1
Methylotenera	GCF_000093025.1
Methylotuvimicrobium	GCF_005931095.1
Methylovirgula	GCF_004135935.1
Methylovorus	GCF_000023745.1
Methylovulum	GCF_002209385.1
Micavibrio	GCF_000226315.1
Microbacterium	GCF_021172025.1
Microbulbifer	GCF_020991125.1
Microcella	GCF_012530535.1
Micrococcus	GCF_019890915.1
Microlunatus	GCF_900105385.1
Micromonospora	GCF_900091495.1
Micropruina	GCF_900289045.1
Microterricola	GCF_900104895.1
Microvenator	GCF_007993755.1
Microvirga	GCF_002741015.1
Microvirgula	GCF_003051865.1
Mixta	GCF_009914055.1
Mobiluncus	GCF_000196535.1
Moellerella	GCF_022592395.1
Mogibacterium	GCF_002243385.1
Monoglobus	GCF_002874775.1
Moorella	GCF_009735625.1
Moraxella	GCF_025985205.1
Morganella	GCF_902387845.1
Moritella	GCF_008931805.1
Morococcus	GCF_022749515.1
Mucilaginibacter	GCF_000166195.2
Mucisphaera	GCF_007748075.1
Mucispirillum	GCF_000487995.2
Murdochiella	GCF_900119705.1
Muribaculum	GCF_004803695.1
Muricauda	GCF_011068285.1
Muriicola	GCF_004139715.1
Musicola	GCF_000023545.1
Mycetohabitans	GCF_000198775.1
Mycoavidus	GCF_003966915.1
Mycobacterium	GCF_002157835.1
Mycobacteroides	GCF_001605725.1
Mycolicibacillus	GCF_010731835.1
Mycolicibacter	GCF_019645815.1
Mycolicibacterium	GCF_010727475.1
Mycoplasma	GCF_000200735.1
Mycoplasmoides	GCF_024498275.1
Mycoplasmopsis	GCF_900660645.1
Myroides	GCF_000833025.1
Myxococcus	GCF_000331735.1
Nakamurella	GCF_000024365.1
Natranaerobius	GCF_000020005.1
Nautilia	GCF_000021725.1
Ndongobacter	GCF_900120375.1
Neisseria	GCF_014297595.1
Neoasaia	GCF_002005465.1
Neoehrlichia	GCF_024299005.1
Neokomagataea	GCF_006542335.1
Neomicrococcus	GCF_001887245.1
Neorhizobium	GCF_000731315.1
Neorickettsia	GCF_000632985.1
Neptunomonas	GCF_013394205.1
Nesterenkonia	GCF_019575955.1
Niabella	GCF_001654455.1
Niallia	GCF_013267435.1
Niastella	GCF_000246855.1
Nibribacter	GCF_009913235.1
Nibricoccus	GCF_002310495.1
Nisaea	GCF_024662015.1
Nitratifractor	GCF_000186245.1
Nitratireductor	GCF_019891395.1
Nitrincola	GCF_008727795.1
Nitrobacter	GCF_000013885.1
Nitrosococcus	GCF_000024725.1
Nitrosomonas	GCF_001007935.1
Nitrosophilus	GCF_014466985.1
Nitrosospira	GCF_000355765.4
Nitrospira	GCF_001273775.1
Nitrospirillum	GCF_000730165.1
Niveispirillum	GCF_002868735.1
Nocardia	GCF_019222765.1
Nocardioides	GCF_006494775.1
Nocardiopsis	GCF_024134545.1
Nonlabens	GCF_002117125.1
Nonomuraea	GCF_020215645.1
Nosocomiicoccus	GCF_019357495.1
Nostoc	GCF_002813575.1
Novacetimonas	GCF_014843995.1
Novibacillus	GCF_002005165.1
Novisyntrophococcus	GCF_018866245.1
Novosphingobium	GCF_001742225.1
Occallatibacter	GCF_025264625.1
Occultella	GCF_009708215.1
Oceanicoccus	GCF_002117105.1
Oceanidesulfovibrio	GCF_013085545.1
Oceanisphaera	GCF_002157895.1
Oceanithermus	GCF_000183745.1
Oceanobacillus	GCF_003352005.1
Octadecabacter	GCF_000155735.2
Odoribacter	GCF_020736405.1
Oenococcus	GCF_020510245.1
Oleidesulfovibrio	GCF_000012665.1
Oleiphilus	GCF_002162375.1
Oligella	GCF_016028735.1
Olsenella	GCF_900119915.1
Opitutus	GCF_000019965.1
Orientia	GCF_000010205.1
Ornithinimicrobium	GCF_007197575.1
Ornithobacterium	GCF_000756505.1
Orrella	GCF_900089455.2
Oryzomicrobium	GCF_008274805.1
Oscillatoria	GCF_000317475.1
Otariodibacter	GCF_009684715.1
Owenweeksia	GCF_000236705.1
Oxalobacter	GCF_027118995.1
Oxynema	GCF_012295525.1
Pacificitalea	GCF_002504165.1
Paenacidovorax	GCF_014489595.1
Paenalkalicoccus	GCF_006965545.2
Paenarthrobacter	GCF_017357445.1
Paenibacillus	GCF_018604145.1
Paeniclostridium	GCF_002865995.1
Paenisporosarcina	GCF_004367585.1
Pajaroellobacter	GCF_001931505.1
Paludibacter	GCF_000183135.1
Paludibacterium	GCF_018802645.1
Paludibaculum	GCF_015277775.1
Paludisphaera	GCF_001956985.1
Panacibacter	GCF_007971225.1
Pandoraea	GCF_000972785.3
Pantoea	GCF_011044475.1
Parabacteroides	GCF_020091425.1
Paraburkholderia	GCF_002902965.1
Parachlamydia	GCF_000253035.1
Paracholeplasma	GCF_000967915.1
Paracidovorax	GCF_000176855.2
Paraclostridium	GCF_019916025.1
Paracoccus	GCF_000203895.1
Paradevosia	GCF_016801025.1
Parafannyhessea	GCF_900105025.1
Paraflavitalea	GCF_003555545.1
Parageobacillus	GCF_001700985.1
Paraliobacillus	GCF_003268595.1
Paraoerskovia	GCF_900105445.1
Paraphotobacterium	GCF_002216855.1
Paraprevotella	GCF_900683745.1
Pararhodospirillum	GCF_000284415.1
Parascardovia	GCF_001042675.1
Parasedimentitalea	GCF_004006175.1
Parashewanella	GCF_004358345.1
Parasphaerochaeta	GCF_000208385.1
Parasphingopyxis	GCF_013378075.1
Parasynechococcus	GCF_000195975.1
Paraurantiacibacter	GCF_001687545.1
Paremcibacter	GCF_006385135.1
Paroceanicella	GCF_005887635.2
Parolsenella	GCF_900143685.1
Parvibaculum	GCF_000017565.1
Parvimonas	GCF_003454775.1
Parvularcula	GCF_000152825.2
Pasteurella	GCF_002073255.2
Paucilactobacillus	GCF_000829395.1
Pauljensenia	GCF_001746855.1
Pectinatus	GCF_014076555.1
Pectobacterium	GCF_003992745.1
Pediococcus	GCF_002982135.1
Pedobacter	GCF_014395225.1
Pedococcus	GCF_900104525.1
Pelagerythrobacter	GCF_001028625.1
Pelagibacterium	GCF_013004005.1
Pelagovum	GCF_016134045.1
Pelistega	GCF_009833965.1
Pelobacter	GCF_000015045.1
Pelodictyon	GCF_000020645.1
Pelolinea	GCF_003966975.1
Peptacetobacter	GCF_008151785.1
Peptoclostridium	GCF_000597865.1
Peribacillus	GCF_002243645.1
Periweissella	GCF_004358325.1
Permianibacter	GCF_009756665.1
Persephonella	GCF_000021565.1
Persicimonas	GCF_006517175.1
Peterkaempfera	GCF_003258605.2
Peteryoungia	GCF_005860795.2
Petrimonas	GCF_900095795.1
Petrocella	GCF_900538275.1
Petrotoga	GCF_000018605.1
Phaeobacter	GCF_000511385.1
Phascolarctobacterium	GCF_003945365.1
Phenylobacterium	GCF_000017265.1
Phnomibacter	GCF_009740285.1
Phocaeicola	GCF_902387545.1
Phoenicibacter	GCF_900169485.1
Photobacterium	GCF_000940995.1
Photorhabdus	GCF_019090985.1
Phototrophicus	GCF_015500095.1
Phreatobacter	GCF_005144885.1
Phycisphaera	GCF_000284115.1
Phyllobacterium	GCF_002764115.1
Phytobacter	GCF_012923785.1
Phytohabitans	GCF_011764565.1
Pigmentiphaga	GCF_008119665.1
Pimelobacter	GCF_000785495.1
Pirellula	GCF_000025185.1
Pirellulimonas	GCF_007750855.1
Piscirickettsia	GCF_009708955.1
Pistricoccus	GCF_007954585.1
Planctopirus	GCF_000092105.1
Planktothrix	GCF_904830955.1
Planococcus	GCF_001999905.1
Plesiomonas	GCF_020991025.1
Pluralibacter	GCF_003019925.1
Polaribacter	GCF_002814075.1
Polaromonas	GCF_000015505.1
Polyangium	GCF_005144635.2
Polycladomyces	GCF_018326425.1
Polymorphospora	GCF_018324255.1
Polymorphum	GCF_000192745.1
Polynucleobacter	GCF_001659725.1
Polystyrenella	GCF_007750395.1
Pontibacter	GCF_000973725.1
Ponticoccus	GCF_016806125.1
Pontimonas	GCF_002950575.1
Poriferisphaera	GCF_007747445.1
Porphyromonas	GCF_022845615.1
Poseidonibacter	GCF_013283835.1
Pragia	GCF_900638655.1
Prauserella	GCF_002240355.1
Prescottella	GCF_003013675.1
Prevotella	GCF_002849795.1
Priestia	GCF_002688605.1
Prochlorococcus	GCF_000015665.1
Profundibacter	GCF_003544895.1
Propionibacterium	GCF_003798325.1
Propioniciclava	GCF_011393335.1
Prosthecochloris	GCF_000020625.1
Protaetiibacter	GCF_003627075.1
Proteiniphilum	GCF_900095135.1
Proteus	GCF_011045835.1
Providencia	GCF_002843235.3
Pseudalgibacter	GCF_001310225.1
Pseudarthrobacter	GCF_009911795.1
Pseudazoarcus	GCF_002872475.1
Pseudoalteromonas	GCF_000238295.3
Pseudobdellovibrio	GCF_000348725.1
Pseudoclostridium	GCF_002896855.1
Pseudocnuella	GCF_004347775.1
Pseudodesulfovibrio	GCF_900217235.1
Pseudoduganella	GCF_004209755.1
Pseudohongiella	GCF_001444425.1
Pseudolabrys	GCF_003367395.1
Pseudoleptotrichia	GCF_007990505.1
Pseudolysobacter	GCF_004168365.1
Pseudonocardia	GCF_003945385.1
Pseudooceanicola	GCF_017795125.1
Pseudopedobacter	GCF_000190735.1
Pseudoprevotella	GCF_003265305.2
Pseudopuniceibacterium	GCF_014899185.1
Pseudorhizobium	GCF_902502825.2
Pseudorhodobacter	GCF_005234135.1
Pseudorhodoplanes	GCF_002119765.1
Pseudosulfitobacter	GCF_013347125.1
Pseudothauera	GCF_003345255.1
Pseudothermotoga	GCF_000504085.1
Pseudovibrio	GCF_018282095.1
Pseudoxanthomonas	GCF_014397415.1
Psychrobacillus	GCF_008973485.1
Psychrobacter	GCF_904848165.1
Psychroflexus	GCF_000153485.2
Psychromicrobium	GCF_000950575.1
Psychromonas	GCF_000015285.1
Pukyongia	GCF_002966125.1
Pukyongiella	GCF_003008555.2
Pulveribacter	GCF_003013695.1
Pusillibacter	GCF_018408705.1
Pusillimonas	GCF_004022565.1
Pyramidobacter	GCF_022846135.1
Qingshengfaniella	GCF_007855645.1
Qipengyuania	GCF_008932225.1
Quatrionicoccus	GCF_020510525.1
Rahnella	GCF_021276285.1
Raineyella	GCF_009646095.1
Ralstonia	GCF_001663855.1
Ramlibacter	GCF_000215705.1
Raoultella	GCF_006711645.1
Raoultibacter	GCF_022845715.1
Rathayibacter	GCF_009834205.1
Reinekea	GCF_002795845.1
Renibacterium	GCF_000018885.1
Rheinheimera	GCF_003990335.1
Rhizobacter	GCF_002762215.1
Rhizobium	GCF_003627755.1
Rhizorhabdus	GCF_017607425.1
Rhodanobacter	GCF_021545825.1
Rhodobacter	GCF_000021865.1
Rhodocaloribacter	GCF_011682235.2
Rhodococcus	GCF_017068375.1
Rhodocytophaga	GCF_010119975.1
Rhodoferax	GCF_001955695.1
Rhodoluna	GCF_000699505.1
Rhodomicrobium	GCF_000166055.1
Rhodopirellula	GCF_000196115.1
Rhodopseudomonas	GCF_021184025.1
Rhodospirillum	GCF_000016185.1
Rhodothermus	GCF_000024845.1
Rhodovastum	GCF_937425535.1
Rhodovulum	GCF_001633145.1
Richelia	GCF_019056575.1
Rickettsiales	GCF_003932735.1
Riemerella	GCF_019552185.1
Rippkaea	GCF_000021805.1
Robiginitalea	GCF_000024125.1
Rodentibacter	GCF_010587025.1
Romboutsia	GCF_900015215.1
Roseateles	GCF_001483865.1
Roseburia	GCF_900537995.1
Roseibacterium	GCF_000590925.1
Roseibium	GCF_000158095.2
Roseicitreum	GCF_014681765.1
Roseiflexus	GCF_000017805.1
Roseimaritima	GCF_008065135.1
Roseitalea	GCF_004331955.1
Roseobacter	GCF_000154785.2
Roseomonas	GCF_001941945.1
Roseovarius	GCF_008728195.1
Rosistilla	GCF_007741475.1
Rothia	GCF_900637985.1
Rouxiella	GCF_011067265.1
Ruania	GCF_008000995.1
Rubinisphaera	GCF_000165715.2
Rubripirellula	GCF_007741535.1
Rubrobacter	GCF_011492945.1
Ruegeria	GCF_000011965.2
Rufibacter	GCF_001310085.1
Rugosibacter	GCF_000934545.1
Ruminiclostridium	GCF_029318685.1
Ruminococcus	GCF_000179635.2
Runella	GCF_003325355.1
Saccharibacillus	GCF_006542275.1
Saccharobesus	GCF_003063625.1
Saccharomonospora	GCF_000244955.1
Saccharophagus	GCF_000013665.1
Saccharopolyspora	GCF_014697215.1
Saccharospirillum	GCF_003367315.1
Saccharothrix	GCF_009498035.1
Salaquimonas	GCF_001953055.1
Salegentibacter	GCF_900142975.1
Salidesulfovibrio	GCF_008001235.1
Salimicrobium	GCF_001685435.2
Salinicoccus	GCF_001005905.1
Salinicola	GCF_003006155.1
Salinimonas	GCF_003429285.1
Saliniradius	GCF_003143555.1
Salinispira	GCF_000507245.1
Salinispora	GCF_000016425.1
Salinivibrio	GCF_027286365.1
Salinivirga	GCF_001443605.1
Salipiger	GCF_001975705.1
Salisediminibacterium	GCF_001721685.1
Salmonella	GCF_000006945.2
Sandaracinus	GCF_000737325.1
Sanguibacter	GCF_000024925.1
Saprospira	GCF_000250635.1
Scandinavium	GCF_003935895.2
Scardovia	GCF_001042695.1
Schaalia	GCF_900106055.1
Schlegelella	GCF_026013905.1
Schleiferilactobacillus	GCF_008694105.1
Sebaldella	GCF_000024405.1
Secundilactobacillus	GCF_001702155.1
Sedimenticola	GCF_001007875.1
Sedimentisphaera	GCF_002117005.1
Sediminibacillus	GCF_017792025.1
Sediminicoccus	GCF_023243115.1
Sediminispirochaeta	GCF_000143985.1
Segatella	GCF_020735445.1
Segniliparus	GCF_000092825.1
Selenomonas	GCF_000208405.1
Serinicoccus	GCF_001685415.1
Serpentinicella	GCF_018141405.1
Serpentinimonas	GCF_000828915.1
Serratia	GCF_001006005.1
Shewanella	GCF_007197555.1
Shigella	GCF_022354085.1
Shimwellia	GCF_000262305.1
Shouchella	GCF_007725405.1
Siansivirga	GCF_000941055.1
Siccibacter	GCF_025914095.1
Sideroxydans	GCF_000025705.1
Silicimonas	GCF_003970735.1
Silvanigrella	GCF_001907975.1
Simkania	GCF_000237205.1
Simonsiella	GCF_002951835.1
Simplicispira	GCF_003008595.1
Singulisphaera	GCF_000242455.2
Sinorhizobium	GCF_013488225.1
Skermanella	GCF_016765655.2
Skermania	GCF_019285775.1
Slackia	GCF_900637575.1
Sneathia	GCF_000973085.1
Snodgrassella	GCF_000600005.1
Sodaliphilus	GCF_009676955.1
Sodalis	GCF_000517425.1
Solidesulfovibrio	GCF_000010665.1
Solitalea	GCF_000242635.2
Sorangium	GCF_000067165.1
Spartinivicinus	GCF_011009015.1
Sphaerobacter	GCF_000024985.1
Sphaerochaeta	GCF_000236685.1
Sphaerospermopsis	GCF_002368075.1
Sphaerotilus	GCF_008329925.1
Sphingobacterium	GCF_023277505.1
Sphingobium	GCF_002504085.1
Sphingomicrobium	GCF_024721605.1
Sphingomonas	GCF_000512205.2
Sphingopyxis	GCF_001314325.1
Sphingorhabdus	GCF_009768975.1
Sphingosinithalassobacter	GCF_011057975.1
Spiribacter	GCF_000485905.1
Spirochaeta	GCF_000242595.2
Spiroplasma	GCF_009866525.1
Spirosoma	GCF_010233585.1
Sporolactobacillus	GCF_019930545.1
Sporomusa	GCF_007641255.1
Sporosarcina	GCF_001590685.1
Stackebrandtia	GCF_000024545.1
Stanieria	GCF_000317575.1
Staphylococcus	GCF_002442935.1
Staphylospora	GCF_003856495.1
Stappia	GCF_009789575.1
Starkeya	GCF_000092925.1
Stenotrophomonas	GCF_000661955.1
Steroidobacter	GCF_001579945.1
Stieleria	GCF_007754155.1
Streptantibioticus	GCF_000237305.1
Streptobacillus	GCF_000024565.1
Streptococcus	GCF_003086355.1
Streptomonospora	GCF_026642255.1
Streptomyces	GCF_025908395.1
Streptosporangium	GCF_000024865.1
Subdoligranulum	GCF_025152575.1
Succinivibrio	GCF_016747875.1
Suicoccus	GCF_003546865.1
Sulfidibacter	GCF_017498545.1
Sulfitobacter	GCF_001886735.1
Sulfuricaulis	GCF_002355735.1
Sulfuricella	GCF_000297055.2
Sulfuricurvum	GCF_000183725.1
Sulfuriferula	GCF_009938015.1
Sulfuriflexus	GCF_003967195.1
Sulfurifustis	GCF_002355415.1
Sulfurihydrogenibium	GCF_000021545.1
Sulfurimicrobium	GCF_011764585.1
Sulfurimonas	GCF_000242915.1
Sulfuriroseicoccus	GCF_010681825.2
Sulfuritalea	GCF_000828635.1
Sulfuritortus	GCF_003967275.1
Sulfurivermis	GCF_004001245.1
Sulfurospirillum	GCF_000568815.1
Sulfurovum	GCF_000987835.1
Sutcliffiella	GCF_002250055.1
Sutterella	GCF_016724805.1
Swingsia	GCF_006542355.1
Symbiobacterium	GCF_000009905.1
Symmachiella	GCF_007747995.1
Synechococcus	GCF_000012525.1
Syntrophobacter	GCF_000014965.1
Syntrophobotulus	GCF_000190635.1
Syntrophomonas	GCF_000014725.1
Syntrophotalea	GCF_000012885.1
Syntrophothermus	GCF_000092405.1
Syntrophus	GCF_000013405.1
Tabrizicola	GCF_003940805.1
Tamlana	GCF_002893765.1
Tannerella	GCF_000238215.1
Tardibacter	GCF_001890385.1
Tardiphaga	GCF_014189415.1
Tatumella	GCF_002163605.1
Tautonia	GCF_007752535.1
Taylorella	GCF_028868935.1
Telluria	GCF_029028125.1
Tellurirhabdus	GCF_026278345.1
Telmatocola	GCF_018398935.1
Tenacibaculum	GCF_900198195.1
Tenuifilum	GCF_013265555.1
Tepidanaerobacter	GCF_000213235.1
Tepidiforma	GCF_008838325.1
Tepidimonas	GCF_020162115.1
Tepiditoga	GCF_014701195.1
Teredinibacter	GCF_014211975.1
Terribacillus	GCF_000725365.1
Terricaulis	GCF_009792355.1
Terriglobus	GCF_000265425.1
Terrihabitans	GCF_014191545.1
Tessaracoccus	GCF_001997345.1
Tetragenococcus	GCF_003795145.1
Thalassobius	GCF_012295595.1
Thalassoglobus	GCF_007744255.1
Thalassomonas	GCF_000948985.2
Thalassospira	GCF_002844375.1
Thalassotalea	GCF_001831495.1
Thauera	GCF_001051995.2
Thaumasiovibrio	GCF_019703835.1
Thermacetogenium	GCF_000305935.1
Thermaerobacter	GCF_000184705.1
Thermanaeromonas	GCF_900176005.1
Thermanaerosceptrum	GCF_000746025.2
Thermanaerovibrio	GCF_000237825.1
Thermoactinomyces	GCF_005886755.1
Thermoanaerobacter	GCF_000147695.2
Thermoanaerobacterium	GCF_000328545.1
Thermobacillus	GCF_000227705.2
Thermobaculum	GCF_000025005.1
Thermobifida	GCF_003574835.2
Thermobispora	GCF_017161365.1
Thermochromatium	GCF_009664085.1
Thermoclostridium	GCF_000331995.1
Thermocrinis	GCF_000512735.1
Thermodesulfatator	GCF_000217795.1
Thermodesulfobacterium	GCF_000734015.1
Thermodesulfobium	GCF_000212395.1
Thermodesulfovibrio	GCF_000020985.1
Thermogutta	GCF_002277955.1
Thermomicrobium	GCF_000021685.1
Thermomonas	GCF_014395425.1
Thermomonospora	GCF_003589885.1
Thermosediminibacter	GCF_000144645.1
Thermosipho	GCF_000021285.1
Thermostichus	GCF_002754935.1
Thermosulfidibacter	GCF_001547735.1
Thermosulfurimonas	GCF_012317585.1
Thermosulfuriphilus	GCF_011207455.1
Thermosynechococcus	GCF_000011345.1
Thermotoga	GCF_000828675.1
Thermotomaculum	GCF_016592575.1
Thermovibrio	GCF_000185805.1
Thermovirga	GCF_000233775.1
Thermus	GCF_004684245.1
Thioalkalivibrio	GCF_000321415.2
Thiocapsa	GCF_021228795.1
Thioclava	GCF_002085925.2
Thiocystis	GCF_000227745.2
Thioflavicoccus	GCF_000327045.1
Thiolapillus	GCF_000828615.1
Thiomicrorhabdus	GCF_004293625.1
Thiomicrospira	GCF_000227665.2
Thiomonas	GCF_000253115.1
Thiopseudomonas	GCF_001267255.1
Thiospirochaeta	GCF_008329945.1
Thiosulfatimonas	GCF_011398355.1
Thiosulfativibrio	GCF_011398155.1
Thiothrix	GCF_021650935.1
Thomasclavelia	GCF_016728785.1
Tichowtungia	GCF_009905215.1
Tistrella	GCF_000264455.2
Tolumonas	GCF_000023065.1
Tolypothrix	GCF_002368295.1
Treponema	GCF_000214375.1
Trichlorobacter	GCF_000020385.1
Trichormus	GCF_009856605.1
Tritonibacter	GCF_000376545.2
Tropheryma	GCF_000196075.1
Truepera	GCF_000092425.1
Trueperella	GCF_000612055.1
Tsukamurella	GCF_000092225.1
Tsuneonella	GCF_016925655.1
Tumebacillus	GCF_002162355.1
Turicibacter	GCF_013046825.1
Turicimonas	GCF_016696765.1
Turneriella	GCF_000266885.1
Tuwongella	GCF_901538355.1
Undibacterium	GCF_003955735.1
Urbifossiella	GCF_007747215.1
Ureaplasma	GCF_000941095.1
Urechidicola	GCF_001761325.1
Ureibacillus	GCF_002370195.2
Uruburuella	GCF_022870865.1
Usitatibacter	GCF_013003965.1
Vaginimicrobium	GCF_900155645.1
Vagococcus	GCF_014397115.1
Vallitalea	GCF_018141445.1
Variibacter	GCF_002355335.1
Veillonella	GCF_900186885.1
Venatoribacter	GCF_016132445.1
Verminephrobacter	GCF_000015565.1
Verrucomicrobium	GCF_000172155.1
Vescimonas	GCF_018408575.1
Vespertiliibacter	GCF_013377275.1
Vibrio	GCF_019977755.1
Virgibacillus	GCF_018075365.1
Vitreoscilla	GCF_002222655.1
Vulgatibacter	GCF_001263175.1
Waddlia	GCF_000092785.1
Weeksella	GCF_900637795.1
Weissella	GCF_001951095.1
Weizmannia	GCF_000832905.1
Wenyingzhuangia	GCF_001697185.1
Wenzhouxiangella	GCF_001187785.1
Wigglesworthia	GCF_000247565.1
Williamsoniiplasma	GCF_002803985.1
Winogradskyella	GCF_013394655.1
Woeseia	GCF_001677435.1
Wolinella	GCF_000196135.1
Xanthobacter	GCF_016807805.1
Xanthomonas	GCF_001908725.1
Xenorhabdus	GCF_001721185.1
Xiamenia	GCF_017945865.1
Xylanimonas	GCF_004135385.1
Xylella	GCF_020990565.1
Xylophilus	GCF_009906855.1
Yersinia	GCF_000582515.1
Youhaiella	GCF_008000755.1
Zhaonella	GCF_004353525.1
Zhongshania	GCF_001586255.1
Zhouia	GCF_022760175.1
Zobellella	GCF_002407485.1
Zobellia	GCF_000973105.1
Zophobihabitans	GCF_011745665.1
Zunongwangia	GCF_000023465.1
Zymobacter	GCF_003610015.1
Zymomonas	GCF_000498655.1
